# Supplementary material for: Dicodon-based measures for modeling gene expression
Source: Bioinformatics. 2023 Jun 12;39(6):btad380. doi: 10.1093/bioinformatics/btad380 (PMC10287933; doi:10.1093/bioinformatics/btad380)
Supplement: btad380_Supplementary_Data [file btad380_supplementary_data.zip]

Archive with 3 entries (3 files):
- SuppTableS1.xls
- SuppTableS2.xls
- Suppmat.pdf
