# Supplementary material for: Dicodon-based measures for modeling gene expression
Source: Bioinformatics. 2023 Jun 12;39(6):btad380. doi: 10.1093/bioinformatics/btad380 (PMC10287933; doi:10.1093/bioinformatics/btad380)
Supplement: btad380_Supplementary_Data [file btad380_supplementary_data.zip › SuppTableS1.xls]

## Sheet: Hoja1
Species	Study	Condition ID	Samples	Description	Link to source
S. cerevisiae	GSE3076	GSE3076-1	GSM67593 GSM67609 GSM67625	Timepoint1	http://m3d.mssm.edu/norm/S_cerevisiae_v3_Build_1_norm.tar.gz
		GSE3076-2	GSM67594 GSM67610 GSM67626	Timepoint2
		GSE3076-3	GSM67595 GSM67611 GSM67627	Timepoint3
		GSE3076-4	GSM67596 GSM67612 GSM67628	Timepoint4
		GSE3076-5	GSM67597 GSM67613 GSM67629	Timepoint5
		GSE3076-6	GSM67598 GSM67614 GSM67630	Timepoint6
		GSE3076-7	GSM67599 GSM67615 GSM67631	Timepoint7
		GSE3076-8	GSM67600 GSM67616 GSM67632	Timepoint8
		GSE3076-9	GSM67601 GSM67617 GSM67633	Timepoint9
		GSE3076-10	GSM67602 GSM67618 GSM67634	Timepoint10
		GSE3076-11	GSM67603 GSM67619 GSM67635	Timepoint11
		GSE3076-12	GSM67604 GSM67620 GSM67636	Timepoint12
		GSE3076-13	GSM67605 GSM67621 GSM67637	Timepoint13
		GSE3076-14	GSM67606 GSM67622 GSM67638	Timepoint14
		GSE3076-15	GSM67607 GSM67623 GSM67639	Timepoint15
		GSE3076-16	GSM67608 GSM67624 GSM67640	Timepoint16
	GSE3431	GSE3431-1	GSM77298	Timepoint1
		GSE3431-2	GSM77299	Timepoint2
		GSE3431-3	GSM77300	Timepoint3
		GSE3431-4	GSM77301	Timepoint4
		GSE3431-5	GSM77302	Timepoint5
		GSE3431-6	GSM77303	Timepoint6
		GSE3431-7	GSM77304	Timepoint7
		GSE3431-8	GSM77305	Timepoint8
		GSE3431-9	GSM77306	Timepoint9
		GSE3431-10	GSM77307	Timepoint10
		GSE3431-11	GSM77308	Timepoint11
		GSE3431-12	GSM77309	Timepoint12
		GSE3431-13	GSM77310	Timepoint13
		GSE3431-14	GSM77311	Timepoint14
		GSE3431-15	GSM77312	Timepoint15
		GSE3431-16	GSM77313	Timepoint16
		GSE3431-17	GSM77314	Timepoint17
		GSE3431-18	GSM77315	Timepoint18
		GSE3431-19	GSM77316	Timepoint19
		GSE3431-20	GSM77317	Timepoint20
		GSE3431-21	GSM77318	Timepoint21
		GSE3431-22	GSM77319	Timepoint22
		GSE3431-23	GSM77320	Timepoint23
		GSE3431-24	GSM77321	Timepoint24
		GSE3431-25	GSM77322	Timepoint25
		GSE3431-26	GSM77323	Timepoint26
		GSE3431-27	GSM77324	Timepoint27
		GSE3431-28	GSM77325	Timepoint28
		GSE3431-29	GSM77326	Timepoint29
		GSE3431-30	GSM77327	Timepoint30
		GSE3431-31	GSM77328	Timepoint31
		GSE3431-32	GSM77329	Timepoint32
		GSE3431-33	GSM77330	Timepoint33
		GSE3431-34	GSM77331	Timepoint34
		GSE3431-35	GSM77332	Timepoint35
		GSE3431-36	GSM77333	Timepoint36
	GSE4807	GSE4807-1	GSM29912 GSM29914 GSM29917	Aerobic glucose limited
		GSE4807-2	GSM29920 GSM29921 GSM29922	Aerobic nitrogen limited
		GSE4807-3	GSM29924 GSM29926 GSM29927	Aerobic phosphorus limited
		GSE4807-4	GSM29929 GSM29930 GSM29932	Aerobic sulfur limited
		GSE4807-6	GSM29939 GSM29940 GSM29942	Anaerobic nitrogen limited
		GSE4807-7	GSM29943 GSM29945 GSM29946	Anaerobic phosphorus limite
		GSE4807-8	GSM29948 GSM29949 GSM29951	Anaerobic sulfur limited
		GSE4807-9	GSM108368 GSM108369 GSM108370	Anaerobic carbon limited
		GSE4807-10	GSM108392 GSM108393 GSM108394	Aerobic glucose limited
E. coli		WT_N0000			http://m3d.mssm.edu/norm/E_coli_v4_Build_4_norm.tar.gz
		WT_N0025
		WT_N0050
		WT_N0075
		WT_D_N0100
		T0_N0000
		T12_N10000
		T24_N10000
		T24_N0000
		T36_N10000
		T48_N10000
		T60_N10000
		T60_N0000
		WT_MOPS_glucose
		WT_MOPS_acetate
		WT_MOPS_glycerol
		WT_MOPS_proline
		WT_MOPS_lateLog
		WT_MOPS_stationary
		WT_MOPS_stationary2
		WT_MOPS_stationary3
		WT_MOPS_stationary4
		WT_MOPS_heatShock
		WT_MOPS_acidShock
		WT_MOPS_cipro
		WT_MOPS_cipro2
Toxoplasma gondii		24h tachyzoites Toxoplasma gondii (type II RH strain)
		Neurons cells infected with T. gondii (type II RH strain)
		SkMCs cells infected with T. gondii (type II RH strain)
		Astrocytes cells infected with T. gondii (type II RH strain)
		Fibroblasts cells infected with T. gondii (type II RH strain)
		IEC8 cells infected with T. gondii – Tachyzoite (type II M4 strain)
		Day 3 Tachyzoite T. gondii VEG aligned to the TgME49 Genome
		Day 4 Tachyzoite T. gondii VEG aligned to the TgME49 Genome
		Acute infection 10 days p.i. (type II ME49 strain)
		Chronic infection 28 days p.i. (type II ME49 strain)
D. melanogaster	GSE3955	GSE3955-1	GSM90258,GSM90259,GSM90260	late extended germ band stage	https://bgee.org/ftp/current/download/processed_expr_values/affymetrix/Drosophila_melanogaster/Drosophila_melanogaster_Affymetrix_probesets_E-MEXP-2580.tar.gz
		GSE3955-2	GSM90226,GSM90227,GSM90228	embryonic stage 2
		GSE3955-3	GSM90229,GSM90230,GSM90231	embryonic stage 5
		GSE3955-4	GSM90232,GSM90233,GSM90234	embryonic stage 5
		GSE3955-5	GSM90255,GSM90256,GSM90257	early extended germ band stage
	GSE6515	GSE6515	GSM149267,GSM149268,GSM149269,GSM149270,GSM149271	embryo	https://bgee.org/ftp/current/download/processed_expr_values/affymetrix/Drosophila_melanogaster/Drosophila_melanogaster_Affymetrix_probesets_GSE6515.tar.gz
	GSE7763	GSE7763-1	GSM188088,GSM188089,GSM188090,GSM188091	crop	https://bgee.org/ftp/current/download/processed_expr_values/affymetrix/Drosophila_melanogaster/Drosophila_melanogaster_Affymetrix_probesets_GSE7763.tar.gz
		GSE7763-2	GSM188076,GSM188077,GSM188078,GSM188079	midgut
		GSE7763-3	GSM188072,GSM188073,GSM188074,GSM188075	hindgut
		GSE7763-4	GSM188108,GSM188109,GSM188110,GSM188111	testis
		GSE7763-5	GSM188084,GSM188085,GSM188086,GSM188087	brain
		GSE7763-6	GSM188104,GSM188105,GSM188106,GSM188107	fem gonada
		GSE7763-7	GSM188100,GSM188101,GSM188102,GSM188103	Malpighian tub
		GSE7763-8	GSM188096,GSM188097,GSM188098,GSM188099	head
		GSE7763-9	GSM188092,GSM188093,GSM188094,GSM188095	fatobody
		GSE7763-10	GSM188080,GSM188081,GSM188082,GSM188083	accessory gland
		GSE7763-11	GSM188112,GSM188113,GSM188114,GSM188115	whole body
	GSE9149	GSE9149-1	GSM231226,GSM231227,GSM231228	Adult female	https://bgee.org/ftp/current/download/processed_expr_values/affymetrix/Drosophila_melanogaster/Drosophila_melanogaster_Affymetrix_probesets_GSE9149.tar.gz
		GSE9149-2	GSM231223,GSM231224,GSM231225	Adult male
	E-MEXP-2580	E-MEXP-2580-1	E1-1,E1-2,E1-3,E1-4	embryo stage 2	https://bgee.org/ftp/current/download/processed_expr_values/affymetrix/Drosophila_melanogaster/Drosophila_melanogaster_Affymetrix_probesets_E-MEXP-2580.tar.gz
		E-MEXP-2580-2	E2-1,E2-2,E2-3,E2-4	embryo stage 4
		E-MEXP-2580-3	E3-1,E3-2,E3-3,E3-4	embryo stage
