# Supplementary material for: Dicodon-based measures for modeling gene expression
Source: Bioinformatics. 2023 Jun 12;39(6):btad380. doi: 10.1093/bioinformatics/btad380 (PMC10287933; doi:10.1093/bioinformatics/btad380)
Supplement: btad380_Supplementary_Data [file btad380_supplementary_data.zip › SuppTableS2.xls]

## Sheet: Hoja1
		Percentile 80			Percentile 90			Percentile 97
		Mean correlation	difference	P-value	Mean correlation	difference	P-value	Mean correlation	difference	P-value
Weigthed Codons	short sequences	0.565153	0.0829444	4.05x10^-6	0.573815	0.0799915	8.4x10^-6	0.587102	0.0732803	6.22x10^-5
	long sequences	0.482209			0.493824			0.513822
Codons	short sequences	0.522472	0.0918889	2.14x10^-7	0.556879	0.0863248	9.57x10^-7	0.582195	0.076693	2.4x10^-5
	long sequences	0.430583			0.470554			0.505502
Weighted Dicodons	short sequences	0.598446	0.0708389	2.36x10^-4	0.607987	0.0662445	4.44x10^-4	0.640414	0.0398778	7.82x10^-2
	long sequences	0.527607			0.541742			0.600536
Dicodons	short sequences	0.548499	0.0846864	7.8x10^-6	0.584458	0.0720807	1.15x10^-4	0.620522	0.0508451	1.7x10^-2
	long sequences	0.463812			0.512377			0.569677
		Squared weights
		Percentile 80			Percentile 90			Percentile 97
		Mean correlation	difference	P-value	Mean correlation	difference	P-value	Mean correlation	difference	P-value
Weighted Codons	short sequence	0.5811	0.0737819	0.00016	0.588607	0.0669318	0.00073	0.598414	0.0515152	0.01825
	long sequence	0.507318			0.521675			0.546899
Codons	short sequence	0.541226	0.0930777	6.99x10^-7	0.573947	0.0804685	1.78x10^-5	0.595291	0.0581698	0.0057
	long sequence	0.448148			0.493478			0.537121
Weighted Dicodons	short sequence	0.605125	0.0383157	0.1148	0.611195	0.0270198	0.346	0.626665	0.013404	0.935
	long sequence	0.566809			0.584175			0.613261
Dicodons	short sequence	0.567516	0.0692635	0.00066	0.593658	0.0417367	0.0668	0.612974	0.0147457	0.931
	long sequence	0.498252			0.551921			0.598228
